# Supplementary material for: Matrin 3 Binds and Stabilizes mRNA
Source: PLoS One. 2011 Aug 17;6(8):e23882. doi: 10.1371/journal.pone.0023882 (PMC3157474; doi:10.1371/journal.pone.0023882)
Supplement: Table S1 — 77 genes whose expression levels were reduced in MATR3-depleted cells. (XLS) [file pone.0023882.s002.xls]

## Sheet: file_with_sym
symbol	Gene ID	Full name
AASS	10157	aminoadipate-semialdehyde synthase
ACAD9	28976	acyl-Coenzyme A dehydrogenase family, member 9
ADAMTS15	170689	ADAM metallopeptidase with thrombospondin type 1 motif, 15
AOC2	314	amine oxidase, copper containing 2 (retina-specific)
ATG10	83734	ATG10 autophagy related 10 homolog (S. cerevisiae)
B3GALNT1	8706	beta-1,3-N-acetylgalactosaminyltransferase 1 (globoside blood group)
C14orf174	161394	chromosome 14 open reading frame 174
C18orf30	284221	family with sequence similarity 38, member B2
C18orf58	284222	chromosome 18 open reading frame 58
CCDC138	165055	coiled-coil domain containing 138
CDO1	1036	cysteine dioxygenase, type I
CENPK	64105	centromere protein K
CPS1	1373	carbamoyl-phosphate synthetase 1, mitochondrial
CTGLF1	119016	centaurin, gamma-like family, member 1
CYB5R4	51167	cytochrome b5 reductase 4
DCHS2	54798	dachsous 2 (Drosophila)
DKFZp434H1419	150967	-
ERLIN1	10613	ER lipid raft associated 1
FLVCR1	28982	feline leukemia virus subgroup C cellular receptor 1
GLP2R	9340	glucagon-like peptide 2 receptor
GUSBL2	375513	glucuronidase, beta-like 2
HIBCH	26275	3-hydroxyisobutyryl-Coenzyme A hydrolase
HLA-DQA2	3118	major histocompatibility complex, class II, DQ alpha 2
HLTF	6596	helicase-like transcription factor
HNT	50863	neurotrimin
ID2	3398	inhibitor of DNA binding 2, dominant negative helix-loop-helix protein
IMPAD1	54928	inositol monophosphatase domain containing 1
JMJD2D	55693	jumonji domain containing 2D
KIAA1009	22832	KIAA1009
KPNA5	3841	karyopherin alpha 5 (importin alpha 6)
LMAN2L	81562	lectin, mannose-binding 2-like
LOC285398	285398	-
LOC441453	441453	-
LOC645961	645961	-
LOC649137	649137	zinc finger and SCAN domain containing 5C
LOC729830	729830	family with sequence similarity 160, member A1
LRRC6	23639	leucine rich repeat containing 6
LST-3TM12	338821	-
MAP4K5	11183	mitogen-activated protein kinase kinase kinase kinase 5
MAPK9	5601	mitogen-activated protein kinase 9
MATN2	4147	matrilin 2
MND1	84057	meiotic nuclear divisions 1 homolog (S. cerevisiae)
MNS1	55329	meiosis-specific nuclear structural 1
MOG	4340	myelin oligodendrocyte glycoprotein
MYEF2	50804	myelin expression factor 2
NOL8	55035	nucleolar protein 8
NUP35	129401	nucleoporin 35kDa
OR7E19P	26651	olfactory receptor, family 7, subfamily E, member 19 pseudogene
PHF20	51230	PHD finger protein 20
PIGN	23556	phosphatidylinositol glycan anchor biosynthesis, class N
PLAC8	51316	placenta-specific 8
PLEKHA3	65977	pleckstrin homology domain containing, family A (phosphoinositide binding specific) member 3
RAB28	9364	RAB28, member RAS oncogene family
RPS6KA6	27330	ribosomal protein S6 kinase, 90kDa, polypeptide 6
SHCBP1	79801	SHC SH2-domain binding protein 1
SLC7A2	6542	solute carrier family 7 (cationic amino acid transporter, y+ system), member 2
SLCO2A1	6578	solute carrier organic anion transporter family, member 2A1
SLIT2	9353	slit homolog 2 (Drosophila)
SPC25	57405	SPC25, NDC80 kinetochore complex component, homolog (S. cerevisiae)
STAC	6769	SH3 and cysteine rich domain
SUGT1P	441394	suppressor of G2 allele of SKP1 pseudogene (S. cerevisiae)
TANC2	26115	tetratricopeptide repeat, ankyrin repeat and coiled-coil containing 2
THUMPD2	80745	THUMP domain containing 2
UHRF2	115426	ubiquitin-like with PHD and ring finger domains 2
VPS13A	23230	vacuolar protein sorting 13 homolog A (S. cerevisiae)
WDR52	55779	WD repeat domain 52
ZDHHC21	340481	zinc finger, DHHC-type containing 21
ZFP30	22835	zinc finger protein 30 homolog (mouse)
ZNF100	163227	zinc finger protein 100
ZNF251	90987	zinc finger protein 251
ZNF283	284349	zinc finger protein 283
ZNF404	342908	zinc finger protein 404
ZNF420	147923	zinc finger protein 420
ZNF514	84874	zinc finger protein 514
ZNF542	147947	zinc finger protein 542
ZNF566	84924	zinc finger protein 566
ZNF699	374879	zinc finger protein 699
