# Supplementary material for: Matrin 3 Binds and Stabilizes mRNA
Source: PLoS One. 2011 Aug 17;6(8):e23882. doi: 10.1371/journal.pone.0023882 (PMC3157474; doi:10.1371/journal.pone.0023882)
Supplement: Table S2 — Primers used for real-time PCR. (XLS) [file pone.0023882.s003.xls]

## Sheet: Sheet1
Table S2. Primers used for real-time PCR
Gene (Gene ID)	Primer F (5'>3')	Primer R (5'>3')
DCHS2 (54798)	GGTATTGATTCAGGAACTGTGACCT	GAGCACTTGTAGTCCGTGTGCT
HNT (50863)	TGACCTTCCAGAACCTTCACG	CAATGATAACAGGCCCTTCTTCC
HLTF (6596)	CTCAGTTCTTCAGGTGTATCATTTCCT	GCTTAGACTGCGGCAAATTTG
CENPK (64105)	AACCACCGTTGTTCCCTTTCT	GAGTTCCAAAAGCTGAGACAAGATCT
MND1 (84057)	GCAAGGAAACATAAGTTGGAGGT	TCGGCCAATTTTAGCTTTCTCA
NOL8 (55035)	GTCATCATCACTGCTATCAAACAGC	CAGGAGAGGAATGGGTGAAAGA
RPS6KA6 (27330)	TCATATCCCTGTTGCATAAGAACCT	GGACTTCTCTTAACTCCATGCTACACT
UHRF2 (115426)	CTCCGAGGGTAGGACCTTCC	GGCATCCACCAATTCATTTACCT
ZFP30 (22835)	TTTCCCTTGTTCCAATAGGGTG	GCAACTTGGTGTCACTGGCA
7SK (125050)	GGTCGAAGAGGACGACCAT	GCGCAGCTACTCGTATACCC
RMRP (6023)	AAGTCCGCCAAGAAGCGTAT	CTAGAGGGAGCTGACGGATG
U4 (26835)	GCGCGATTATTGCTAATTGA	AAATTGCCAGTGCCGACTAT
SNORA73A (6080)	GGATACCCTGGGAGGTCACT	AACGTTGTGGAAAGGGACTG
18S (100008588)	CGAACGTCTGCCCTATCAACTT	ACCCGTGGTCACCATGGTA
GAPDH (14433)	TGAGCAAGAGAGGCCCTATCC	GAAATTGTGAGGGAGATGCTCAGT
hTBP (6908)	CGCCAGCTTCGGAGAGTTC	ACAACCAAGATTCACTGTGGATACA
tRNA-Phe	GAGAGCGCCAGACTGAAGAT	CGAACAACGGCAATCCAGAT
